# Supplementary material for: A 2021 Update on the Use of Liraglutide in the Modern Treatment of ‘Diabesity’: A Narrative Review
Source: Medicina (Kaunas). 2021 Jun 29;57(7):669. doi: 10.3390/medicina57070669 (PMC8307742; doi:10.3390/medicina57070669)
Supplement: Supplementary file 1 [file medicina-57-00669-s001.zip]

Archive with 1 entries (1 files):
- medicina-1284751-supplementary.pdf
